# Supplementary material for: A Frameshift Mutation in Golden Retriever Dogs with Progressive Retinal Atrophy Endorses SLC4A3 as a Candidate Gene for Human Retinal Degenerations
Source: PLoS One. 2011 Jun 27;6(6):e21452. doi: 10.1371/journal.pone.0021452 (PMC3124514; doi:10.1371/journal.pone.0021452)
Supplement: Table S2 — Candidate gene reverse transcriptase primers. (XLS) [file pone.0021452.s005.xls]

## Sheet: Table S2
TABLE 2 CANDIDATE GENE REVERSE TRANSCRIPTASE PRIMERS
F primer Name	F primer Seq (5'-3')	R primer Name	R primer Seq (5'-3')	Tm	Product size (bp)
SLC4A3exn1-2_RT-F	CATGGCCAACGGAGTGAT	SLC4A3exn1-2_RT-R	GGATGTGTGCCGGTGAA	58	235
SLC4A3exn3_RT-F	AGCTACAGCGAGCGTGACTTT	SLC4A3exn3_RT-R	ATCGCTGCCGATGGAGAA	58	324
SLC4A3exn4-5_RT-F	GAGGAAGAGGAAGGGGAATCT	SLC4A3exn4-5_RT-R	CGAGACGGCTTCTTCACTAGG	58	554
SLC4A3exn6-8_RT-F	CGAGTCGCTGGAGAGAAGAG	SLC4A3exn6-8_RT-R	GTCCTTGTCATCATTGGGATG	58	654
SLC4A3exn9-11_RT-F	CTGCGTACCCTCCTACTGAAA	SLC4A3exn9-11_RT-R	GATGGAGGAATCACGATGCT	58	590
SLC4A3exn12-13_RT-F	GTTCGCTTCCTCTTTGTGATG	SLC4A3exn12-13_RT-R	ATCAGCCCTTCCGTCTTCTC	58	560
SLC4A3exn14-15_RT-F	CCGTGCTCTTCATCTACTTCG	SLC4A3exn14-15_RT-R	CAGGAAGAAGGCAATGAGAAA	58	587
SLC4A3exn16_RT-F	GCCTTCCTCATCTCGCTTATT	SLC4A3exn16_RT-R	GGAGTAATCCACGAGGACCAT	58	343
SLC4A3exn17-18_RT-F	CCTTTCTCATTGCCTTCTTCC	SLC4A3exn17-18_RT-R	GCATAACAGTCAGTGCGTTCA	58	483
SLC4A3exn19-20_RT-F	TCCTCATCCTCATCTTCATGG	SLC4A3exn19-20_RT-R	ACTTGACCACCCAGAGCAGT	58	534
SLC4A3exn21-22_RT-F	CAGCGTCTGTTGCTTATCCTC	SLC4A3exn21-22_RT-R	TAAGAATGACCAGACCGACCA	58	581
SLC4A3exn1_c_RT-F	GCTCTGGTTGAACAAAGACCA	SLC4A3exn1_c_RT-R	CGAGACGGCTTCTTCACTAGG	58	376
