# Supplementary material for: A Frameshift Mutation in Golden Retriever Dogs with Progressive Retinal Atrophy Endorses SLC4A3 as a Candidate Gene for Human Retinal Degenerations
Source: PLoS One. 2011 Jun 27;6(6):e21452. doi: 10.1371/journal.pone.0021452 (PMC3124514; doi:10.1371/journal.pone.0021452)
Supplement: Table S3 — Genes in the canine 644 kb PRA-critical region. (XLS) [file pone.0021452.s006.xls]

## Sheet: 644kb region for paper
TABLE 3 Genes in the canine 644kb PRA-critical region
Canine Gene	Human homologue	Description
NHEJ1	NHEJ1	nonhomologous end-joining factor 1
SLC23A3	SLC23A3	solute carrier family 23 (nucleobase transporters), member 3
C2orf24	C2orf24	chromosome 2 open reading frame 24
FAM134A	FAM134A	family with sequence similarity 134, member A
ZFAND2B	ZFAND2B	zinc finger, AN1-type domain 2B
ABCB6	ABCB6	ATP-binding cassette, sub-family B (MDR/TAP), member 6
ATG9A	ATG9A	ATG9 autophagy related 9 homolog A (S. cerevisiae)
ANKZF1	ANKZF1	ankyrin repeat and zinc finger domain containing 1
GLB1L	GLB1L	galactosidase, beta 1-like
STK16	STK16	serine/threonine kinase 16
TUBA4A	TUBA4A	tubulin, alpha 4a
XM_848175.1	No homologues
DNAJB2	DNAJB2	DnaJ (Hsp40) homolog, subfamily B, member 2
Q09IV7_CANFA	PTPRN	protein tyrosine phosphatase, receptor type, N
RESP18	RESP18	egulated endocrine-specific protein 18 homolog (rat)
DNPEP	DNPEP	aspartyl aminopeptidase
DESM_CANFA	DES	desmin
SPEG	SPEG	SPEG complex locus
GMPPA	GMPPA	GDP-mannose pyrophosphorylase A
ACCN4	ACCN4	amiloride-sensitive cation channel 4, pituitary
CHPF	CHPF	chondroitin polymerizing factor
TMEM198	TMEM198	transmembrane protein 198
OBSL1	OBSL1	obscurin-like 1
INHA	INHA	inhibin, alpha
ENSCAFG00000015687	STK11IP	serine/threonine kinase 11 interacting protein
SLC4A3	SLC4A3	solute carrier family 4, anion exchanger, member 3
ENSCAFG00000023993	No homologues
